# Supplementary material for: Complexation with Polysaccharides Enhances the Stability of Isolated Anthocyanins
Source: Foods. 2023 Apr 29;12(9):1846. doi: 10.3390/foods12091846 (PMC10178255; doi:10.3390/foods12091846)
Supplement: Supplementary file 1 [file foods-12-01846-s001.zip]

Archive with 1 entries (1 files):
- foods-2287239-supplementary.pdf
